# Supplementary material for: Elementary School Teachers’ Perceptions of COVID-19-Related Restrictions on Food Allergy Management
Source: Nutrients. 2022 Jun 29;14(13):2714. doi: 10.3390/nu14132714 (PMC9268574; doi:10.3390/nu14132714)
Supplement: Supplementary file 1 [file nutrients-14-02714-s001.zip]

Archive with 1 entries (1 files):
- nutrients-1765075-supplementary.pdf
